# Supplementary material for: Phytochemical analysis, biological activities of methanolic extracts and an isolated flavonoid from Tunisian Limoniastrum monopetalum (L.) Boiss: an in vitro and in silico investigations
Source: Sci Rep. 2023 Nov 6;13:19144. doi: 10.1038/s41598-023-46457-6 (PMC10628221; doi:10.1038/s41598-023-46457-6)
Supplement: Supplementary file 1 — Supplementary Information. [file 41598_2023_46457_MOESM1_ESM.zip]

Archive with 7 entries (6 files):
- Supplementary files/
- __MACOSX/Supplementary files/._Supplementary data.docx
- Supplementary files/Results of MTT Test - Hela and A549 Cells.xlsx
- __MACOSX/Supplementary files/._Results of MTT Test - Hela and A549 Cells.xlsx
- Supplementary files/4G4K_10765955.docx
- __MACOSX/Supplementary files/._4G4K_10765955.docx
- Supplementary files/Supplementary data.docx
