# Supplementary material for: Phytochemical analysis, biological activities of methanolic extracts and an isolated flavonoid from Tunisian Limoniastrum monopetalum (L.) Boiss: an in vitro and in silico investigations
Source: Sci Rep. 2023 Nov 6;13:19144. doi: 10.1038/s41598-023-46457-6 (PMC10628221; doi:10.1038/s41598-023-46457-6)
Supplement: Supplementary file 1 — Supplementary Information. [file 41598_2023_46457_MOESM1_ESM.zip › Supplementary files/Results of MTT Test - Hela and A549 Cells.xlsx]

## Sheet: % Inhibition + CI50
	Hela Cells (% Inhibition)			A549 Cells (% Inhibition)			Hela IC50 (µg/ml)	A549 IC50 (µg/ml)
Fractions	125µg/ml	250µg/ml	500µg/ml	125µg/ml	250µg/ml	500µg/ml
F2	9.0566	35.25	43.17	27.75	38.89	60.81	544.24	376.95
F3	16.3774	31.25	59.55	22.06	42.86	75.24	416.11	314.98
F4	22.94	23.92	36.45	10.99	31.79	63.8	876.97	395.79
F5	24.23	26.94	61.66	22.89	49.66	73.07	409.2	303.01
F7	7.25	32.08	57.74	24.83	38.89	72.03	427.2	329.18
F8	39.4	58.64	63.25	36.95	54.67	71.35	226	242.52
T0	33.13	46.72	65.66	31.88	52.7	67.62	309.15	283.59
